# Supplementary material for: Fucoidan enhances the therapeutic potential of arsenic trioxide and all-trans retinoic acid in acute promyelocytic leukemia, in vitro and in vivo
Source: Oncotarget. 2016 Jun 14;7(29):46028–41. doi: 10.18632/oncotarget.10016 (PMC5216779; doi:10.18632/oncotarget.10016)
Supplement: Supplementary file 2 [file oncotarget-07-46028-s002.xls]

## Sheet: Data 1.txt
Table 1 S - tumor volumes (mm3)
ATO+Fucoidan study
days	Control 1	Control 2	Control 3	Control 4	Control 5	Control 6	Control 7	Fucoidan 1	Fucoidan 2	Fucoidan 3	Fucoidan 4	Fucoidan 5	Fucoidan 6	Fucoidan 7	ATO 1	ATO 2	ATO 3	ATO 4	ATO 5	ATO 6	ATO 7	Combination 1	Combination 2	Combination 3	Combination 4	Combination 5	Combination 6	Combination 7
1	13.5	13.5	40	15.75	9.3	4	27	40	32	62.5	32	36	13.5	5	40	62.5	32	75	4	21.4	18	7.8	7.8	27	75	7.8	4	7.8
2	36	36	93.75	40	32	4	42	62.5	75	50.6	36.75	32	13.5	18	52	83	62.5	245	13.5	32.4	22.5	15.75	9.3	31.5	56	22.5	13.5	18
3	22.5	62.5	180	52	50	21	93	75	90.75	90.75	40	40	18	50.6	136	62	62.5	281.25	9	44	56	40	18	23.4	64	48	24.5	50.6
4	50.6	50.6	245	27	126	21	151	81.25	68.75	68.75	121	126	13.5	75	125	83	62.5	352	40	40	92.16	44	36	56	64	31.05	30.6	50.6
5	64	90.7	281	48	126	24	232	126	135	135	158	158	30.6	108	136	90.75	108	361	68	42.8	162	75	40	56	151	81	48	75
6	87.5	183	567	87	126	36	253	126	144	144	113	232	50.6	171.5	189	171	126	500	90	87.5	180	117	50.62	80	180	100	36	117
7	135	208	607	93	256	171	318	208	253	171.5	269	288	50.6	256	216	196	144	750	196	87.5	245	108	81.25	131.25	368	162	48	108
8	162	245	882	106	405	169	600	190	320	196	281.25	361	50.6	144	257	272	126	882	272	100	352	196	75	211	337	200.6	76	256
9	200	309	1000	162	500	169	675	211	360	272	320	496	75	239	431	245	125	1000	320	118.75	465.75	225	62.5	433	546	245	100	239
10	336	486		190	551.25	288	775	281	440	256	361	665	75	364	716	352	151.5		451.2	253	600	225	44	505	750	269	65	405
11	550	650		320	633	320	1000	320	451	320	445	786	90.75	451.25	847	405	198		550	216	625	225	113	676	907	486	72	405
12	600	864		320	716	486		445	473	288	473	786	135	525	1000	451	166		650	219	726	288	100	750	1000	445	125	500
13	716	925		323	798	600		445	786	361.25	600	816	196	606		600	216		676	261	925.75	405	144	991		526.5	125	550
14	823	1000		306	925	859		496	892	428	726	925	220	550		625	252		726	270	1000	493	144	1000		600	171	726
15	1000			421	1000	925		550	936	451	892	1000	257	665.5		716	338		750	306		504	144			700	180	786.5
16				541		1000		695	1000	500	936		361.25	936		816	327		847	534		405	220			847	245	936
17				749				936		578	1000		405	936		925.75	465		992	592		550	220			891	294	1000
18				1000				859		726			575	1000		1000	490		1000	608		726	267			992	294
19								1000		864			650				722			722.5		707	320			1000	384
20										972			847				810			758		859	352				506
21										1000			1000				1000			891		1000	445				750
22																				992			496				864
23																				1000			600				992
24																							625				1000
25																							675
26																							650
27																							786
28																							936
ATRA+Fucoidan study
days	Control 1	Control 2	Control 3	Control 4	Control 5	Control 6	Control 7	Control 8	Fucoidan 1	Fucoidan 2	Fucoidan 3	Fucoidan 4	Fucoidan 5	Fucoidan 6	Fucoidan 7	Fucoidan 8	ATRA 1	ATRA 2	ATRA 3	ATRA 4	ATRA 5	ATRA 6	ATRA 7	ATRA 8	Combination 1	Combination 2	Combination 3	Combination 4	Combination 5	Combination 6	Combination 7	Combination 8
1	8	4	4	13.5	13.5	13.5	7.8	18	12	4	21.4	4	4	4	4	4	5	4	12	4	6	4	1.6	0.5	4	7.8	4	2.2	2.25	4	4	7.8
2	56	7.8	7.8	30.6	62.5	60.75	62.52	22.5	36	13.5	21.4	22.5	4	6	6	4	15.75	7.8	12	13.5	56	6	7.8	1.68	7.8	13.5	22.5	2.2	4	13.5	4	18
3	162	13.5	24.5	49	75	60.75	75	40	72	18	15	44	9.3	24.5	8	13.5	68.752	13.5	27	81.25	144	8	13.5	7.8	13.5	62.5	68	6	4	50.6	13.5	50.6
4	162	18	36	125	87.5	117	90.75	62.5	125	32	44	55	29.4	38.4	10	21.4	81.25	36	29	117	162	14	32	13.5	21.43	62.5	108	22.5	13.5	40	62.5	50.6
5	180	52	62.5	245	112.5	135	90.75	65.8	125	75	60.75	112	75	68.75	14	75	75	62.5	31	60	245	10	36	32	50	117	75	48	32	87.5	62.5	75
6	304	81	171.5	294	151.25	144	90.75	117	131.25	108	87.5	162	98.3	105	28.1	68.75	108	108	48	144	269	28	40	62.5	50	108	113	48	62.5	153	68.75	117
7	336	96.1	225	451	198	220.5	158	161.84	175	80.6	87.5	189	126	135	49.5	50.62	147.8	117	52	179	486	45	40	62.5	75	108	130	65.8	105.8	158	75	108
8	337.5	125	253	650	295.7	304	183	220.5	226	106.2	87.5	198	144	144	150	68.75	126	147.8	56	220	526	96	75	62.5	75	196	220	87.5	126	220	87.5	256
9	526.5	125	281.25	786	392	336	245	288	252	105	169	198	169	190	175	90.75	135	208	93	269	700	151	68.75	55.22	108	183.7	245	112.5	113.2	509	135	239
10	631.75	264	352	1000	648	445.5	352	288	270	220	180	269	180	196	226	105.8	135	245	144	306	750	151	109	75	87.5	220	405	151.25	179	325	126	405
11	847	294	600		847	575	586	352	306	318	221.8	367	320	320	226	153	135	353	220	451	968	187.5	117	108	126	267	397	309.3	336.2	425	151.25	405
12	907.5	451	925.75		1000	905.6	650	445.5	576	294	281	390	336	415	544	220.5	158.4	360	220	245	1000	288	137	105.87	171.5	320	600	309.3	309	544	384	500
13	1000	526	1000			1000	625	650	576	384	281	492	352	486	857	336	153		245	750		324	169	126	196	415	726	416	397	675	415	550
14		700					1000	786.5	592	397	269	492	400		1000	496	196		320	1000		608	232	152.1	239	675	864	625	445	700	397	726
15		907						1000	608	726	352	504	526.5			541	208		564			590	405	158.4	288	958	900	675	700	788	526	786.5
16		925.75							810	750	486	559	650			650	304		600			739	445	147.6	325	968	936	700	991	816	567	847
17		1000							850	864	518	563.5	925.75			700	288		744			931	496	190.1	320	1000	991	907	1000	868	700	864
18									1000	925.75	496	712	1000			750	288		847			1000	600	220	445		1000	940		931	768	880
19										1000	397	735				968	288		1000				650	269.5	541			968		1000	820	936
20											361	893				1000	405						685	352	600			1000			907	1000
21											405	924					541						847	352	771						968
22											465	1000					620						931	384	847						1000
23											567												968	405	907
24											750												1000	541	968
25											800													600	1000
26											854													772
27											882													847
28											909													907
